# Supplementary material for: Selecting genes for analysis using historically contingent progress: from RNA changes to protein–protein interactions
Source: Nucleic Acids Res. 2025 Jan 10;53(1):gkae1246. doi: 10.1093/nar/gkae1246 (PMC11717427; doi:10.1093/nar/gkae1246)
Supplement: gkae1246_Supplemental_Files [file gkae1246_supplemental_files.zip]

Archive with 96 entries (96 files):
- Movie_S10_E01G4.5_PGL-1_pae_5_distance_6.mov
- Movie_S11_E01G4.5_MUT-7_pae_5_distance_6.mov
- Movie_S12_E01G4.5_SET-25_pae_5_distance_6.mov
- Movie_S13_F15D4.5_DEPS-1_pae_5_distance_6.mov
- Movie_S14_F15D4.5_RDE-8_pae_5_distance_6.mov
- Movie_S15_F15D4.5_RDE-3_pae_5_distance_6.mov
- Movie_S16_FBXB-97_RDE-4_pae_5_distance_6.mov
- Movie_S17_FBXB-97_ERI-1_pae_5_distance_6.mov
- Movie_S18_FBXB-97_NRDE-3_pae_5_distance_6.mov
- Movie_S19_FBXB-97_DEPS-1_pae_5_distance_6.mov
- Movie_S1_TIMM-17B.2_ADR-2_pae_5_distance_6.mov
- Movie_S20_FBXB-97_PID-2_pae_5_distance_6.mov
- Movie_S21_FBXB-97_RDE-8_pae_5_distance_6.mov
- Movie_S22_FBXB-97_RDE-3_pae_5_distance_6.mov
- Movie_S23_K02E2.6_ERI-1_pae_5_distance_6.mov
- Movie_S24_K02E2.6_PID-2_pae_5_distance_6.mov
- Movie_S25_K02E2.6_RDE-8_pae_5_distance_6.mov
- Movie_S26_K02E2.6_SET-25_pae_5_distance_6.mov
- Movie_S27_RNH-1.3_RDE-1_pae_5_distance_6.mov
- Movie_S28_RNH-1.3_HRDE-2_pae_5_distance_6.mov
- Movie_S29_RNH-1.3_RDE-3_pae_5_distance_6.mov
- Movie_S2_TIMM-17B.2_PID-2_pae_5_distance_6.mov
- Movie_S30_RNH-1.3_SET-25_pae_5_distance_6.mov
- Movie_S31_SDG-1_ADR-2_pae_5_distance_6.mov
- Movie_S32_SDG-1_RDE-8_pae_5_distance_6.mov
- Movie_S33_RNH-1.3RDE-3_af2_af3_overlay.mov
- Movie_S34_FBXB-97_RDE-3_af2_vs_af3.mov
- Movie_S35_PIRE-3_RDE-3_af2_vs_af3.mov
- Movie_S36_EGO-1_W09B7.1_af2_vs_af3.mov
- Movie_S37_RNH-1_3_RDE-3_overlay_two_top_ranking_AF2.mov
- Movie_S38_RNH-1_3_RDE-3_overlay_two_top_ranking_AF3.mov
- Movie_S39_Y20F4.4_RDE-1_pae_5_distance_6.mov
- Movie_S3_TIMM-17B.2_RDE-8_pae_5_distance_6.mov
- Movie_S40_DEPS-1_PIRE-3_pae_5_distance_6.mov
- Movie_S41_RDE-3_PIRE-3_pae_5_distance_6.mov
- Movie_S42_R06C1.4_PRG-1_pae_5_distance_6.mov
- Movie_S43_R06C1.4_RDE-3_pae_5_distance_6.mov
- Movie_S44_C38D9.2_RDE-1_pae_5_distance_6.mov
- Movie_S45_C38D9.2_PRG-1_pae_5_distance_6.mov
- Movie_S46_PRG-1_PIRE-4_pae_5_distance_6.mov
- Movie_S47_HRDE-1_PIRE-4_pae_5_distance_6.mov
- Movie_S48_T16G12.4_CSR-1_pae_5_distance_6.mov
- Movie_S49_ADR-2_F39E9.7_STAU-1_pae_5_distance_6.mov
- Movie_S4_TIMM-17B.2_RDE-3_pae_5_distance_6.mov
- Movie_S50_CSR-1_F39E9.7_STAU-1_pae_5_distance_6.mov
- Movie_S51_RDE-8_F39E9.7_STAU-1_pae_5_distance_6.mov
- Movie_S52_PRG-1_W04B5.2_none_PRG-1_pae_5_distance_6.mov
- Movie_S53_RDE-8_W04B5.2_none_pae_5_distance_6.mov
- Movie_S54_ADR-2_ZK402.3_CD4.8_pae_5_distance_6.mov
- Movie_S55_ADR-2_STAU-1_pae_5_distance_6.mov
- Movie_S56_RDE-1_STAU-1_pae_5_distance_6.mov
- Movie_S57_PRG-1_STAU-1_pae_5_distance_6.mov
- Movie_S58_ALG-2_STAU-1_pae_5_distance_6.mov
- Movie_S59_CSR-1_STAU-1_pae_5_distance_6.mov
- Movie_S5_Y20F4.4_HRDE-1_pae_5_distance_6.mov
- Movie_S60_RDE-8_STAU-1_pae_5_distance_6.mov
- Movie_S61_ADR-2_RDE-3_pae_5_distance_6.mov
- Movie_S62_CSR-1_RDE-3_pae_5_distance_6.mov
- Movie_S63_DEPS-1_RDE-3_pae_5_distance_6.mov
- Movie_S64_ERGO-1_RDE-3_pae_5_distance_6.mov
- Movie_S65_MUT-16_RDE-3_pae_5_distance_6.mov
- Movie_S66_NRDE-3_RDE-3_pae_5_distance_6.mov
- Movie_S67_PID-2_RDE-3_pae_5_distance_6.mov
- Movie_S68_PIK-1_RDE-3_pae_5_distance_6.mov
- Movie_S69_PIR-1_RDE-3_pae_5_distance_6.mov
- Movie_S6_C08F11.7_ADR-2_pae_5_distance_6.mov
- Movie_S70_RDE-4_RDE-3_pae_5_distance_6.mov
- Movie_S71_RDE-8_RDE-3_pae_5_distance_6.mov
- Movie_S72_RDE-10_RDE-3_pae_5_distance_6.mov
- Movie_S73_PID-5_PID-2_pae_5_distance_6.mov
- Movie_S74_PID-4_PID-2_pae_5_distance_6.mov
- Movie_S75_KIN-19_PID-2_pae_5_distance_6.mov
- Movie_S76_PAR-5_PID-2_pae_5_distance_6.mov
- Movie_S77_T07C4.3_PID-2_pae_5_distance_6.mov
- Movie_S78_PAR-5_PID-2_Alphafold2_and_AlphaFold3_comparison.mov
- Movie_S79_GOA-1DGK-1_Alphafold2_vs_Alphafold3_overlay.mov
- Movie_S7_C08F11.7_CSR-1_pae_5_distance_6.mov
- Movie_S80_CSR-1_MCM-7_pae_5_distance_6.mov
- Movie_S81_ADR-2_PAN-1_pae_5_distance_6.mov
- Movie_S82_ERI-1_PAN-1_pae_5_distance_6.mov
- Movie_S83_HRDE-1_PAN-1_pae_5_distance_6.mov
- Movie_S84_HRDE-2_PAN-1_pae_5_distance_6.mov
- Movie_S85_MUT-7_PAN-1_pae_5_distance_6.mov
- Movie_S86_CEY-2_RDE-1_pae_5_distance_6.mov
- Movie_S87_RDE-8_CEY-2_pae_5_distance_6.mov
- Movie_S88_RDE-3_CEY-2_pae_5_distance_6.mov
- Movie_S89_Y47H10A.5_ADR-2_pae_5_distance_6.mov
- Movie_S8_C08F11.7_RDE-3_pae_5_distance_6.mov
- Movie_S90_ERI-1_PIRE-5_pae_5_distance_6.mov
- Movie_S91_Y47H10A.5_MUT-16_pae_5_distance_6.mov
- Movie_S92_Y47H10A.5_PID-2_pae_5_distance_6.mov
- Movie_S93_Y47H10A.5_SET-25_pae_5_distance_6.mov
- Movie_S94_Preferential_Attachment_in_Networks_Knowledge_Acquisition_Dynamics.mov
- Movie_S9_C08F11.7_SET-25_pae_5_distance_6.mov
- Paper_suppl_d4_resubmission.pdf
- Table_S1.xlsx
