# Supplementary material for: Selecting genes for analysis using historically contingent progress: from RNA changes to protein–protein interactions
Source: Nucleic Acids Res. 2025 Jan 10;53(1):gkae1246. doi: 10.1093/nar/gkae1246 (PMC11717427; doi:10.1093/nar/gkae1246)
Supplement: gkae1246_Supplemental_Files [file gkae1246_supplemental_files.zip › Table_S1.xlsx]

## Sheet: Sheet1
Year_AuthorLastName_et_al_Journal_Description	Data_Type	PubMed Link
2007_Asikainen_et_al_FEBS_Letters_rrf3_eri1_1_sanitized	Microarray	https://pubmed.ncbi.nlm.nih.gov/17526642/
2007_Welker_et_al_RNA_Table_S1_rde-1_rde-4_dcr-1_microarray_1_sanitized	Microarray	https://pubmed.ncbi.nlm.nih.gov/17526642/
2007_Welker_et_al_RNA_Table_S1_rde-1_rde-4_dcr-1_microarray_2_sanitized	Microarray	https://pubmed.ncbi.nlm.nih.gov/17526642/
2007_Welker_et_al_RNA_Table_S1_rde-1_rde-4_dcr-1_microarray_3_sanitized	Microarray	https://pubmed.ncbi.nlm.nih.gov/17526642/
2008_Batista_et_al_Mol_Cell_PRG-1_dep_siRNA_genes_sanitized	Microarray	https://pubmed.ncbi.nlm.nih.gov/18571452/
2008_Batista_et_al_Mol_Cell_PRG-1_IP_genes_sanitized	Microarray	https://pubmed.ncbi.nlm.nih.gov/18571452/
2008_Spike_et_al_Development_deps-1_1_sanitized	Microarray	https://pubmed.ncbi.nlm.nih.gov/18234720/
2009_Claycomb_et_al_Cell_CSR-1_IP_genes_enriched_in_antisense_siRNA_sanitized	IP-sRNA-seq	https://pubmed.ncbi.nlm.nih.gov/19804758/
2009_Claycomb_et_al_Cell_csr-1_mutant_siRNA_depleted_genes_1_sanitized	sRNA-seq	https://pubmed.ncbi.nlm.nih.gov/19804758/
2009_Claycomb_et_al_Cell_csr-1_mutant_vs_wildtype_microarray_genes_sanitized_manual_filtered_three_yes_manual_filtered	Microarray	https://pubmed.ncbi.nlm.nih.gov/19804758/
2009_Claycomb_et_al_Cell_csr-1_mutant_vs_wildtype_microarray_genes_sanitized_manual_filtered	Microarray	https://pubmed.ncbi.nlm.nih.gov/19804758/
2009_Claycomb_et_al_Cell_ego-1_mutant_siRNA_depleted_genes_1_sanitized	sRNA-seq	https://pubmed.ncbi.nlm.nih.gov/19804758/
2009_Gent_et_al_Genetics_rrf-3_dep_small_RNAs_and_genes_1_sanitized_filtered	sRNA-seq	https://pubmed.ncbi.nlm.nih.gov/19805814/
2009_Gu_et_al_Mol_Cell_genes_targeted_by_siRNA_in_WAGO-1_IP_sanitized	IP-sRNA-seq	https://pubmed.ncbi.nlm.nih.gov/19800275/
2009_Gu_et_al_Mol_Cell_genes_with_siRNA_changed_in_fem-1_oocyte_library_sanitized	sRNA-seq	https://pubmed.ncbi.nlm.nih.gov/19800275/
2009_Gu_et_al_Mol_Cell_genes_with_siRNA_changed_in_glp-4_mutants_sanitized_depleted_manual_filtered	sRNA-seq	https://pubmed.ncbi.nlm.nih.gov/19800275/
2009_Gu_et_al_Mol_Cell_genes_with_siRNA_changed_in_glp-4_mutants_sanitized_enriched_manual_filtered	sRNA-seq	https://pubmed.ncbi.nlm.nih.gov/19800275/
2009_Han_et_al_PNAS_eri-1_dep_26G_RNAs_sanitized	sRNA-seq	https://pubmed.ncbi.nlm.nih.gov/19846761/
2009_vanWolfswinkel_et_al_Cell_cde-1_vs_wild-type_microarray_sanitized	Microarray	https://pubmed.ncbi.nlm.nih.gov/19804759/
2010_Conine_et_al_PNAS_22G-RNA_levels_in_genes_targeted_by_alg-3_alg-4_dependent_26G-RNA_sanitized	sRNA-seq	https://pubmed.ncbi.nlm.nih.gov/20133686/
2010_Conine_et_al_PNAS_genes_targeted_by_26G-RNA_in_alg-3_alg-4_double_mutants_sanitized	sRNA-seq	https://pubmed.ncbi.nlm.nih.gov/20133686/
2010_Conine_et_al_PNAS_genes_targeted_by_26G-RNA_in_wild-type_sanitized	sRNA-seq	https://pubmed.ncbi.nlm.nih.gov/20133686/
2010_Conine_et_al_PNAS_genes_with_2-fold_lower_26G-RNA_in_alg-3_alg-4_double_mutants_sanitized	sRNA-seq	https://pubmed.ncbi.nlm.nih.gov/20133686/
2010_Conine_et_al_PNAS_mRNA_levels_in_alg-3_alg-4_double_mutants_1_sanitized	sRNA-seq	https://pubmed.ncbi.nlm.nih.gov/20133686/
2010_Correa_et_al_PLoS_Genet_genes_mis_regulated_in_mir-243_1_sanitized_sanitized	Microarray	https://pubmed.ncbi.nlm.nih.gov/20386745/
2010_Correa_et_al_PLoS_Genet_genes_mis_regulated_in_mir-243_2_sanitized_sanitized	Microarray	https://pubmed.ncbi.nlm.nih.gov/20386745/
2010_Vasale_et_al_PNAS_22G-RNA_in_rrf-1_rrf-3_and_ergo-1_mutants_1_sanitized	sRNA-seq	https://pubmed.ncbi.nlm.nih.gov/20133583/
2010_Vasale_et_al_PNAS_22G-RNA_in_rrf-1_rrf-3_and_ergo-1_mutants_2_sanitized	sRNA-seq	https://pubmed.ncbi.nlm.nih.gov/20133583/
2010_Vasale_et_al_PNAS_22G-RNA_in_rrf-1_rrf-3_and_ergo-1_mutants_3_sanitized	sRNA-seq	https://pubmed.ncbi.nlm.nih.gov/20133583/
2010_Vasale_et_al_PNAS_22G-RNA_production_in_glp-4_mutants_at_26G-RNA_targets_1_sanitized	sRNA-seq	https://pubmed.ncbi.nlm.nih.gov/20133583/
2010_Vasale_et_al_PNAS_26G-RNA_targeted_ERGO-1_IP_and_beta_elimination_1_sanitized	IP-sRNA-seq	https://pubmed.ncbi.nlm.nih.gov/20133583/
2010_Vasale_et_al_PNAS_26G-RNA_targeted_ERGO-1_IP_and_beta_elimination_2_sanitized	IP-sRNA-seq	https://pubmed.ncbi.nlm.nih.gov/20133583/
2010_Welker_et_al_RNA_Table_S2_endo_siRNAs_in_wt_vs_dcr-1_helicase_mutants_1_sanitized	sRNA-seq	https://pubmed.ncbi.nlm.nih.gov/20354150/
2010_Welker_et_al_RNA_Table_S2_endo_siRNAs_in_wt_vs_dcr-1_helicase_mutants_2_sanitized	sRNA-seq	https://pubmed.ncbi.nlm.nih.gov/20354150/
2010_Welker_et_al_RNA_Table_S3_endo_siRNA_1_sanitized	sRNA-seq	https://pubmed.ncbi.nlm.nih.gov/20354150/
2010_Welker_et_al_RNA_Table_S3_endo_siRNA_2_sanitized	sRNA-seq	https://pubmed.ncbi.nlm.nih.gov/20354150/
2010_Welker_et_al_RNA_Table_S3_endo_siRNA_3_sanitized	sRNA-seq	https://pubmed.ncbi.nlm.nih.gov/20354150/
2011_Fischer_et_al_PLoS_Genet_26G-RNAs_in_eri-7_mutants_1_sanitized	sRNA-seq	https://pubmed.ncbi.nlm.nih.gov/22102828/
2011_Maniar_et_al_Curr_Biol_Table_S1-S3_ego-1_dep_siRNA_production_genes_1_sanitized	sRNA-seq	https://pubmed.ncbi.nlm.nih.gov/21396820/
2011_Maniar_et_al_Curr_Biol_Table_S1-S3_ego-1_dep_siRNA_production_genes_3_sanitized	sRNA-seq	https://pubmed.ncbi.nlm.nih.gov/21396820/
2011_Thivierge_et_al_NSMB_26G-RNAs_in_eri-5_and_rrf-3_mutants_1_sanitized	sRNA-seq	https://pubmed.ncbi.nlm.nih.gov/22179787/
2011_Thivierge_et_al_NSMB_26G-RNAs_in_eri-5_and_rrf-3_mutants_3_sanitized	sRNA-seq	https://pubmed.ncbi.nlm.nih.gov/22179787/
2011_Wu_et_al_NSMB_5p-indep_sRNA_in_adr1_adr2_mutant_combos_1_sanitized_filtered	sRNA-seq	https://pubmed.ncbi.nlm.nih.gov/21909095/
2011_Zhang_et_al_PNAS_genes_with_mut-16(mg461)_dep_siRNAs_1_sanitized	sRNA-seq	https://pubmed.ncbi.nlm.nih.gov/21245313/
2011_Zhang_et_al_PNAS_genes_with_mut-16(mg461)_dep_siRNAs_2_sanitized	sRNA-seq	https://pubmed.ncbi.nlm.nih.gov/21245313/
2011_Zhang_et_al_PNAS_genes_with_mut-16(pk710)_dep_siRNAs_1_sanitized	sRNA-seq	https://pubmed.ncbi.nlm.nih.gov/21245313/
2011_Zhang_et_al_PNAS_genes_with_mut-16(pk710)_dep_siRNAs_2_sanitized	sRNA-seq	https://pubmed.ncbi.nlm.nih.gov/21245313/
2011_Zhang_et_al_PNAS_genes_with_mut-16(pk710)_dep_siRNAs_embryos_1_sanitized	sRNA-seq	https://pubmed.ncbi.nlm.nih.gov/21245313/
2012_Bagijn_et_al_Science_22G-RNAs_and_target_with_prg-1_dependence_1_sanitized	sRNA-seq	https://pubmed.ncbi.nlm.nih.gov/22700655/
2012_Buckley_et_al_Nature_hrde-1_bound_small_RNAs_and_targets_1_sanitized_manual_filtered	sRNA-seq	https://pubmed.ncbi.nlm.nih.gov/22810588/
2012_Buckley_et_al_Nature_hrde-1_bound_small_RNAs_and_targets_3_sanitized_manual_filtered	sRNA-seq	https://pubmed.ncbi.nlm.nih.gov/22810588/
2012_Lee_et_al_Cell_Table_S1_Lists_of_WAGO_Loci_with_Perfect_piRNA_Targeting_Sites_and_WAGO_Loci_with_piRNA_1a_sanitized	sRNA-seq	https://pubmed.ncbi.nlm.nih.gov/22738724/
2012_Lee_et_al_Cell_Table_S1_Lists_of_WAGO_Loci_with_Perfect_piRNA_Targeting_Sites_and_WAGO_Loci_with_piRNA_1b_sanitized	sRNA-seq	https://pubmed.ncbi.nlm.nih.gov/22738724/
2012_Lee_et_al_Cell_Table_S2_22G-RNA_Levels_around_the_Predicted_Target_Sites_in_prg-1_and_Rescued_Transgenic_1_sanitized	sRNA-seq	https://pubmed.ncbi.nlm.nih.gov/22738724/
2012_Lee_et_al_Cell_Table_S4_CSR-1_22G-RNA_Targets_1_sanitized	sRNA-seq	https://pubmed.ncbi.nlm.nih.gov/22738724/
2012_Lee_et_al_Cell_Table_S5_WAGO_22G-RNA_Targets_sanitized	sRNA-seq	https://pubmed.ncbi.nlm.nih.gov/22738724/
2012_Warf_et_al_Genome_Res_Table_combined_leftover_1_sanitized_filtered	sRNA-seq	https://pubmed.ncbi.nlm.nih.gov/22673872/
2012_Warf_et_al_Genome_Res_Table_combined_leftover_2_sanitized	Microarray	https://pubmed.ncbi.nlm.nih.gov/22673872/
2012_Zhang_et_al_Curr_Biol_Tables_S1-S9_rde-11_rde-10_mut-16_rsd-6_etc_mutants_siRNAs_1_sanitized	IP-MassSpec	https://pubmed.ncbi.nlm.nih.gov/22542102/
2013_Conine_et_al_Cell_Table_S1_ALG-3_-4_26G-RNA_Targets_and_mRNA-Seq_Expression_sanitized	mRNA-seq	https://pubmed.ncbi.nlm.nih.gov/24360276/
2013_Conine_et_al_Cell_Table_S2_ALG-3_-4_Positively_and_Negatively_Regulated_Proteins_Isolated_from_Male_Sperm_sanitized	MassSpec	https://pubmed.ncbi.nlm.nih.gov/24360276/
2013_Conine_et_al_Cell_Table_S3_Genes_with_Antisense_Small_RNAs_Enriched_by_FLAG_CSR-1_IP_sanitized	IP-sRNA-seq	https://pubmed.ncbi.nlm.nih.gov/24360276/
2013_Hall_et_al_RNA_Table_S2_Dauer_vs_L3_RNAs_1_sanitized_filtered	sRNA-seq	https://pubmed.ncbi.nlm.nih.gov/23329696/
2013_Hall_et_al_RNA_Table_S2_Dauer_vs_L3_RNAs_2_sanitized	sRNA-seq	https://pubmed.ncbi.nlm.nih.gov/23329696/
2013_Hall_et_al_RNA_Table_S2_Dauer_vs_L3_RNAs_3_sanitized	sRNA-seq	https://pubmed.ncbi.nlm.nih.gov/23329696/
2013_Hall_et_al_RNA_Table_S2_PostDauer_vs_sansDauer_RNAs_1_sanitized_filtered	sRNA-seq	https://pubmed.ncbi.nlm.nih.gov/23329696/
2013_Hall_et_al_RNA_Table_S2_PostDauer_vs_sansDauer_RNAs_2_sanitized	sRNA-seq	https://pubmed.ncbi.nlm.nih.gov/23329696/
2013_Hall_et_al_RNA_Table_S2_PostDauer_vs_sansDauer_RNAs_3_sanitized	sRNA-seq	https://pubmed.ncbi.nlm.nih.gov/23329696/
2013_Sarkies_et_al_Genome_Res_Supplemental_Table1_Orsay_virus_induced_changes_in_genes_sanitized	Microarray	https://pubmed.ncbi.nlm.nih.gov/23811144/
2014_Cecere_et_al_NSMB_gene_sets_used_in_study_1_sanitized	GRO-Seq	https://pubmed.ncbi.nlm.nih.gov/24681887/
2014_Cecere_et_al_NSMB_gene_sets_used_in_study_2_sanitized	GRO-Seq	https://pubmed.ncbi.nlm.nih.gov/24681887/
2014_Cecere_et_al_NSMB_gene_sets_used_in_study_3_sanitized	GRO-Seq	https://pubmed.ncbi.nlm.nih.gov/24681887/
2014_Cecere_et_al_NSMB_gene_sets_used_in_study_4_sanitized	GRO-Seq	https://pubmed.ncbi.nlm.nih.gov/24681887/
2014_Cecere_et_al_NSMB_gene_sets_used_in_study_5_sanitized	GRO-Seq	https://pubmed.ncbi.nlm.nih.gov/24681887/
2014_Cecere_et_al_NSMB_gene_sets_used_in_study_6_sanitized	GRO-Seq	https://pubmed.ncbi.nlm.nih.gov/24681887/
2014_Cecere_et_al_NSMB_gene_sets_used_in_study_7_sanitized	Microarray	https://pubmed.ncbi.nlm.nih.gov/24681887/
2014_Cecere_et_al_NSMB_gene_sets_used_in_study_8_sanitized	Microarray	https://pubmed.ncbi.nlm.nih.gov/24681887/
2014_Cecere_et_al_NSMB_gene_sets_used_in_study_9_sanitized	sRNA-seq	https://pubmed.ncbi.nlm.nih.gov/24681887/
2014_Cecere_et_al_NSMB_gene_sets_used_in_study_10_sanitized	Enrichment List	https://pubmed.ncbi.nlm.nih.gov/24681887/
2014_Cecere_et_al_NSMB_gene_sets_used_in_study_11_sanitized	Enrichment List	https://pubmed.ncbi.nlm.nih.gov/24681887/
2014_Cecere_et_al_NSMB_gene_sets_used_in_study_12_sanitized	Enrichment List	https://pubmed.ncbi.nlm.nih.gov/24681887/
2014_Cecere_et_al_NSMB_gene_sets_used_in_study_13_sanitized	Enrichment List	https://pubmed.ncbi.nlm.nih.gov/24681887/
2014_Cecere_et_al_NSMB_gene_sets_used_in_study_14_sanitized	Enrichment List	https://pubmed.ncbi.nlm.nih.gov/24681887/
2014_Cecere_et_al_NSMB_gene_sets_used_in_study_15_sanitized	Enrichment List	https://pubmed.ncbi.nlm.nih.gov/24681887/
2014_Phillips_et_al_Curr_Biol_mut-2_mut-7_rde-2_mut-15_mut-16_mut-14_smut-1_sanitized	sRNA-seq	https://pubmed.ncbi.nlm.nih.gov/24684932/
2014_Rechavi_et_al_Cell_gene_sets_1_sanitized	RNA-seq	https://pubmed.ncbi.nlm.nih.gov/25018105/
2014_Rechavi_et_al_Cell_gene_sets_2_sanitized	RNA-seq	https://pubmed.ncbi.nlm.nih.gov/25018105/
2014_Rechavi_et_al_Cell_gene_sets_3_sanitized	RNA-seq	https://pubmed.ncbi.nlm.nih.gov/25018105/
2014_Rechavi_et_al_Cell_gene_sets_4_sanitized	RNA-seq	https://pubmed.ncbi.nlm.nih.gov/25018105/
2014_Rechavi_et_al_Cell_gene_sets_5_sanitized	RNA-seq	https://pubmed.ncbi.nlm.nih.gov/25018105/
2014_Sakaguchi_et_al_PNAS_rsd-2_over_time_sanitized	sRNA-seq	https://pubmed.ncbi.nlm.nih.gov/25258416/
2014_Sakaguchi_et_al_PNAS_rsd-2_rsd-6_apr-5_sanitized	Microarray	https://pubmed.ncbi.nlm.nih.gov/25258416/
2014_Weick_et_al_Genes_and_Dev_Supplemental_Data_File1_mRNA_levels_of_wt_prde-1_prg-1_sanitized_SX1888t_testvsSX1316_manual_filtered	Microarray	https://pubmed.ncbi.nlm.nih.gov/24696457/
2014_Weick_et_al_Genes_and_Dev_Supplemental_Data_File1_mRNA_levels_of_wt_prde-1_prg-1_sanitized_SX2470t_testvsSX1316_manual_filtered	Microarray	https://pubmed.ncbi.nlm.nih.gov/24696457/
2014_Weick_et_al_Genes_and_Dev_Supplemental_Data_File1_mRNA_levels_of_wt_prde-1_prg-1_sanitized_SX2471t_testvsSX1316_manual_filtered	Microarray	https://pubmed.ncbi.nlm.nih.gov/24696457/
2014_Yang_et_al_Curr_Biol_ergo-1_wago-1_alg-3_-4_and_csr-1_classes_1_sanitized	sRNA-seq	https://pubmed.ncbi.nlm.nih.gov/24684930/
2014_Yang_et_al_Curr_Biol_ergo-1_wago-1_alg-3_-4_and_csr-1_classes_2_sanitized	sRNA-seq	https://pubmed.ncbi.nlm.nih.gov/24684930/
2014_Yang_et_al_Curr_Biol_ergo-1_wago-1_alg-3_-4_and_csr-1_classes_3_sanitized	sRNA-seq	https://pubmed.ncbi.nlm.nih.gov/24684930/
2014_Yang_et_al_Curr_Biol_ergo-1_wago-1_alg-3_-4_and_csr-1_classes_4_sanitized	sRNA-seq	https://pubmed.ncbi.nlm.nih.gov/24684930/
2014_Zhou_et_al_Genetics_nrde-3_targets_small_RNAs_1_sanitized	IP-sRNA-seq	https://pubmed.ncbi.nlm.nih.gov/24532782/
2015_de_Albuquerque_et_al_Dev_Cell_wago_mutator_csr1_ergo1_alg3_4_1_sanitized	Enrichment List	https://pubmed.ncbi.nlm.nih.gov/26279485/
2015_de_Albuquerque_et_al_Dev_Cell_wago_mutator_csr1_ergo1_alg3_4_2_sanitized	Enrichment List	https://pubmed.ncbi.nlm.nih.gov/26279485/
2015_de_Albuquerque_et_al_Dev_Cell_wago_mutator_csr1_ergo1_alg3_4_3_sanitized	Enrichment List	https://pubmed.ncbi.nlm.nih.gov/26279485/
2015_de_Albuquerque_et_al_Dev_Cell_wago_mutator_csr1_ergo1_alg3_4_4_sanitized	Enrichment List	https://pubmed.ncbi.nlm.nih.gov/26279485/
2015_de_Albuquerque_et_al_Dev_Cell_wago_mutator_csr1_ergo1_alg3_4_5_sanitized	Enrichment List	https://pubmed.ncbi.nlm.nih.gov/26279485/
2015_Phillips_et_al_Dev_Cell_hrde1_csr1_IP_1_sanitized	IP-sRNA-seq	https://pubmed.ncbi.nlm.nih.gov/26279487/
2015_Phillips_et_al_Dev_Cell_hrde1_csr1_IP_2_sanitized	IP-sRNA-seq	https://pubmed.ncbi.nlm.nih.gov/26279487/
2015_Phillips_et_al_Dev_Cell_hrde1_csr1_IP_3_sanitized	IP-sRNA-seq	https://pubmed.ncbi.nlm.nih.gov/26279487/
2015_Phillips_et_al_Dev_Cell_hrde1_csr1_IP_4_sanitized	IP-sRNA-seq	https://pubmed.ncbi.nlm.nih.gov/26279487/
2015_Tsai_et_al_Cell_RDE-8_interactors_sanitized	IP-MassSpec	https://pubmed.ncbi.nlm.nih.gov/25635455/
2016_Gerson-Gurwitz_et_al_Cell_csr-1_catalysis_dependent_genes_1_sanitized	sRNA-seq	https://pubmed.ncbi.nlm.nih.gov/27020753/
2016_Gerson-Gurwitz_et_al_Cell_csr-1_catalysis_dependent_genes_2_sanitized	sRNA-seq	https://pubmed.ncbi.nlm.nih.gov/27020753/
2016_Houri-Zeevi_et_al_Cell_genes_targeted_upon_RNA_sanitized	Enrichment List	https://pubmed.ncbi.nlm.nih.gov/27015309/
2016_Houri-Zeevi_et_al_Cell_epigenetic_genes_1_sanitized	sRNA-seq	https://pubmed.ncbi.nlm.nih.gov/27015309/
2016_Houri-Zeevi_et_al_Cell_epigenetic_genes_2_sanitized	mRNA-seq	https://pubmed.ncbi.nlm.nih.gov/27015309/
2016_Houri-Zeevi_et_al_Cell_epigenetic_genes_3_sanitized	mRNA-seq	https://pubmed.ncbi.nlm.nih.gov/27015309/
2016_Ni_et_al_Epigenetics_and_Chromatin_hrde1_dep_genes_1_sanitized	mRNA-seq	https://pubmed.ncbi.nlm.nih.gov/26779286/
2016_Ni_et_al_Epigenetics_and_Chromatin_hrde1_dep_genes_2_sanitized	mRNA-seq	https://pubmed.ncbi.nlm.nih.gov/26779286/
2016_Ni_et_al_Epigenetics_and_Chromatin_hrde1_dep_genes_3_sanitized	mRNA-seq	https://pubmed.ncbi.nlm.nih.gov/26779286/
2016_Ni_et_al_Epigenetics_and_Chromatin_hrde1_dep_genes_4_sanitized	mRNA-seq	https://pubmed.ncbi.nlm.nih.gov/26779286/
2016_Ni_et_al_Epigenetics_and_Chromatin_hrde1_dep_genes_5_sanitized	mRNA-seq	https://pubmed.ncbi.nlm.nih.gov/26779286/
2016_Ni_et_al_Epigenetics_and_Chromatin_hrde1_dep_genes_6_sanitized	mRNA-seq	https://pubmed.ncbi.nlm.nih.gov/26779286/
2016_Ni_et_al_Epigenetics_and_Chromatin_hrde1_dep_genes_7_sanitized	mRNA-seq	https://pubmed.ncbi.nlm.nih.gov/26779286/
2016_Ni_et_al_Epigenetics_and_Chromatin_hrde1_dep_genes_8_sanitized	mRNA-seq	https://pubmed.ncbi.nlm.nih.gov/26779286/
2016_Ni_et_al_Epigenetics_and_Chromatin_hrde1_dep_genes_9_sanitized	mRNA-seq	https://pubmed.ncbi.nlm.nih.gov/26779286/
2016_Ni_et_al_Epigenetics_and_Chromatin_hrde1_dep_genes_10_sanitized	mRNA-seq	https://pubmed.ncbi.nlm.nih.gov/26779286/
2016_Ni_et_al_Epigenetics_and_Chromatin_hrde1_dep_genes_11_sanitized	mRNA-seq	https://pubmed.ncbi.nlm.nih.gov/26779286/
2016_Ni_et_al_Epigenetics_and_Chromatin_hrde1_dep_genes_12_sanitized	mRNA-seq	https://pubmed.ncbi.nlm.nih.gov/26779286/
2016_Ni_et_al_Epigenetics_and_Chromatin_nuclear_RNAi_heat_induced_genes_sanitized	mRNA-seq	https://pubmed.ncbi.nlm.nih.gov/26779286/
2016_Tang_et_al_Cell_22GRNA_depletion_parn-1_prg-1_parn-1prg-1_sanitized	sRNA-seq	https://pubmed.ncbi.nlm.nih.gov/26919432/
2017_Akay_et_al_Dev_Cell_Change_in_Both_HRDE-1_and_EMB-4_sanitized	mRNA-seq	https://pubmed.ncbi.nlm.nih.gov/28787591/
2017_Andralojc_et_al_PLoS_Genet_elli1_microarray_sanitized_filtered	Microarray	https://pubmed.ncbi.nlm.nih.gov/28182654/
2017_Kalinava_et_al_Epigenetic_and_Chromatin_13072_2017_114_MOESM10_ESM_sanitized_GRH_loci_manual_filtered	mRNA-seq	https://pubmed.ncbi.nlm.nih.gov/28228846/
2017_Kalinava_et_al_Epigenetic_and_Chromatin_13072_2017_114_MOESM10_ESM_sanitized_GRTS_loci_manual_filtered	mRNA-seq	https://pubmed.ncbi.nlm.nih.gov/28228846/
2017_Kalinava_et_al_Epigenetic_and_Chromatin_13072_2017_114_MOESM10_ESM_sanitized_K9_manual_filtered	mRNA-seq	https://pubmed.ncbi.nlm.nih.gov/28228846/
2017_Lev_et_al_Curr_Biol_List_of_H3K9me2-Marked_Genes_sanitized	ChIP-seq	https://pubmed.ncbi.nlm.nih.gov/28343968/
2017_Tyc_et_al_Dev_Cell_Gene_Sets_Enriched_for_EMB-4_Binding_1_sanitized_manual_filtered	IP-RNA-seq	https://pubmed.ncbi.nlm.nih.gov/28787592/
2017_Tyc_et_al_Dev_Cell_Gene_Sets_Enriched_for_EMB-4_Binding_2_sanitized_manual_filtered	IP-RNA-seq	https://pubmed.ncbi.nlm.nih.gov/28787592/
2017_Weiser_et_al_Dev_Cell_22GEndo-siRNAs_in_hrde-1_and_morc-1_1_sanitized	sRNA-seq	https://pubmed.ncbi.nlm.nih.gov/28535375/
2017_Weiser_et_al_Dev_Cell_22GEndo-siRNAs_in_hrde-1_and_morc-1_2_sanitized	sRNA-seq	https://pubmed.ncbi.nlm.nih.gov/28535375/
2017_Weiser_et_al_Dev_Cell_22GEndo-siRNAs_in_hrde-1_and_morc-1_3_sanitized	sRNA-seq	https://pubmed.ncbi.nlm.nih.gov/28535375/
2017_Weiser_et_al_Dev_Cell_22GEndo-siRNAs_in_hrde-1_and_morc-1_4_sanitized	sRNA-seq	https://pubmed.ncbi.nlm.nih.gov/28535375/
2017_Weiser_et_al_Dev_Cell_22GEndo-siRNAs_in_hrde-1_and_morc-1_5_sanitized	sRNA-seq	https://pubmed.ncbi.nlm.nih.gov/28535375/
2017_Weiser_et_al_Dev_Cell_22GEndo-siRNAs_in_hrde-1_and_morc-1_6_sanitized	sRNA-seq	https://pubmed.ncbi.nlm.nih.gov/28535375/
2017_Weiser_et_al_Dev_Cell_22GEndo-siRNAs_in_hrde-1_and_morc-1_7_sanitized	sRNA-seq	https://pubmed.ncbi.nlm.nih.gov/28535375/
2017_Weiser_et_al_Dev_Cell_22GEndo-siRNAs_in_hrde-1_and_morc-1_8_sanitized	sRNA-seq	https://pubmed.ncbi.nlm.nih.gov/28535375/
2017_Weiser_et_al_Dev_Cell_mRNAs_in_hrde-1morc-1_1_sanitized	mRNA-seq	https://pubmed.ncbi.nlm.nih.gov/28535375/
2017_Weiser_et_al_Dev_Cell_mRNAs_in_hrde-1morc-1_2_sanitized	mRNA-seq	https://pubmed.ncbi.nlm.nih.gov/28535375/
2017_Weiser_et_al_Dev_Cell_mRNAs_in_hrde-1morc-1_3_sanitized	mRNA-seq	https://pubmed.ncbi.nlm.nih.gov/28535375/
2017_Weiser_et_al_Dev_Cell_mRNAs_in_hrde-1morc-1_4_sanitized	mRNA-seq	https://pubmed.ncbi.nlm.nih.gov/28535375/
2017_Weiser_et_al_Dev_Cell_mRNAs_in_hrde-1morc-1_5_sanitized	mRNA-seq	https://pubmed.ncbi.nlm.nih.gov/28535375/
2017_Weiser_et_al_Dev_Cell_mRNAs_in_hrde-1morc-1_6_sanitized	mRNA-seq	https://pubmed.ncbi.nlm.nih.gov/28535375/
2017_Weiser_et_al_Dev_Cell_mRNAs_in_hrde-1morc-1_7_sanitized	mRNA-seq	https://pubmed.ncbi.nlm.nih.gov/28535375/
2017_Weiser_et_al_Dev_Cell_mRNAs_in_hrde-1morc-1_8_sanitized	mRNA-seq	https://pubmed.ncbi.nlm.nih.gov/28535375/
2017_Weiser_et_al_Dev_Cell_Mutator_Target_mRNAs_in_hrde-1_ morc-1_1_sanitized	mRNA-seq	https://pubmed.ncbi.nlm.nih.gov/28535375/
2017_Weiser_et_al_Dev_Cell_Mutator_Target_mRNAs_in_hrde-1_ morc-1_2_sanitized	mRNA-seq	https://pubmed.ncbi.nlm.nih.gov/28535375/
2017_Weiser_et_al_Dev_Cell_Mutator_Target_mRNAs_in_hrde-1_ morc-1_3_sanitized	mRNA-seq	https://pubmed.ncbi.nlm.nih.gov/28535375/
2017_Weiser_et_al_Dev_Cell_Mutator_Target_mRNAs_in_hrde-1_ morc-1_4_sanitized	mRNA-seq	https://pubmed.ncbi.nlm.nih.gov/28535375/
2017_Weiser_et_al_Dev_Cell_Mutator_Target_mRNAs_in_hrde-1_ morc-1_5_sanitized	mRNA-seq	https://pubmed.ncbi.nlm.nih.gov/28535375/
2017_Weiser_et_al_Dev_Cell_Mutator_Target_mRNAs_in_hrde-1_ morc-1_6_sanitized	mRNA-seq	https://pubmed.ncbi.nlm.nih.gov/28535375/
2017_Weiser_et_al_Dev_Cell_Mutator_Target_mRNAs_in_hrde-1_ morc-1_7_sanitized	mRNA-seq	https://pubmed.ncbi.nlm.nih.gov/28535375/
2017_Weiser_et_al_Dev_Cell_Mutator_Target_mRNAs_in_hrde-1_ morc-1_8_sanitized	mRNA-seq	https://pubmed.ncbi.nlm.nih.gov/28535375/
2017_Weiser_et_al_Dev_Cell_Mutator-Class_22G_Endo-siRNAs_in_hrde-1_morc-1_1_sanitized	sRNA-seq	https://pubmed.ncbi.nlm.nih.gov/28535375/
2017_Weiser_et_al_Dev_Cell_Mutator-Class_22G_Endo-siRNAs_in_hrde-1_morc-1_2_sanitized	sRNA-seq	https://pubmed.ncbi.nlm.nih.gov/28535375/
2017_Weiser_et_al_Dev_Cell_Mutator-Class_22G_Endo-siRNAs_in_hrde-1_morc-1_3_sanitized	sRNA-seq	https://pubmed.ncbi.nlm.nih.gov/28535375/
2017_Weiser_et_al_Dev_Cell_Mutator-Class_22G_Endo-siRNAs_in_hrde-1_morc-1_4_sanitized	sRNA-seq	https://pubmed.ncbi.nlm.nih.gov/28535375/
2017_Weiser_et_al_Dev_Cell_Mutator-Class_22G_Endo-siRNAs_in_hrde-1_morc-1_5_sanitized	sRNA-seq	https://pubmed.ncbi.nlm.nih.gov/28535375/
2017_Weiser_et_al_Dev_Cell_Mutator-Class_22G_Endo-siRNAs_in_hrde-1_morc-1_6_sanitized	sRNA-seq	https://pubmed.ncbi.nlm.nih.gov/28535375/
2017_Weiser_et_al_Dev_Cell_Mutator-Class_22G_Endo-siRNAs_in_hrde-1_morc-1_7_sanitized	sRNA-seq	https://pubmed.ncbi.nlm.nih.gov/28535375/
2017_Weiser_et_al_Dev_Cell_Mutator-Class_22G_Endo-siRNAs_in_hrde-1_morc-1_8_sanitized	sRNA-seq	https://pubmed.ncbi.nlm.nih.gov/28535375/
2018_Almeida_et_al_EMBO_J_all_suppl_table_1_sanitized	sRNA-seq	https://pubmed.ncbi.nlm.nih.gov/29769402/
2018_Almeida_et_al_EMBO_J_all_suppl_table_2_sanitized	sRNA-seq	https://pubmed.ncbi.nlm.nih.gov/29769402/
2018_Almeida_et_al_EMBO_J_all_suppl_table_3_sanitized	sRNA-seq	https://pubmed.ncbi.nlm.nih.gov/29769402/
2018_Reich_et_al_Genes_and_Dev_adr-1_adr-2_rrf-3_genetic_interaction_Supplemental_File_S1_2_sanitized	sRNA-seq	https://pubmed.ncbi.nlm.nih.gov/29483152/
2018_Reich_et_al_Genes_and_Dev_EER_and_EER_associated_genes_Supplemental_File_S3_2_sanitized	Enrichment List	https://pubmed.ncbi.nlm.nih.gov/29483152/
2018_Reich_et_al_Genes_and_Dev_EER_associated_genes_Supplemental_File_S4_2_sanitized	sRNA-seq	https://pubmed.ncbi.nlm.nih.gov/29483152/
2018_Xu_et_al_Cell_Rep_WAGO-4-Associated_siRNAs_Targeted_Genes_sanitized	IP-sRNA-seq	https://pubmed.ncbi.nlm.nih.gov/29791857/
2019_Almeida_et_al_PLoS_Genet_S2_Table_1_sanitized_filtered	sRNA-seq	https://pubmed.ncbi.nlm.nih.gov/30759082/
2019_Almeida_et_al_PLoS_Genet_S2_Table_2_sanitized_filtered	sRNA-seq	https://pubmed.ncbi.nlm.nih.gov/30759082/
2019_Almeida_et_al_PLoS_Genet_S2_Table_3_sanitized_filtered	sRNA-seq	https://pubmed.ncbi.nlm.nih.gov/30759082/
2019_Almeida_et_al_PLoS_Genet_S2_Table_4_sanitized_filtered	sRNA-seq	https://pubmed.ncbi.nlm.nih.gov/30759082/
2019_Almeida_et_al_PLoS_Genet_S2_Table_5_sanitized_filtered	mRNA-seq	https://pubmed.ncbi.nlm.nih.gov/30759082/
2019_Almeida_et_al_PLoS_Genet_S2_Table_6_sanitized_filtered	mRNA-seq	https://pubmed.ncbi.nlm.nih.gov/30759082/
2019_Almeida_et_al_PLoS_Genet_S3_Table_1_sanitized_filtered	mRNA-seq	https://pubmed.ncbi.nlm.nih.gov/30759082/
2019_Almeida_et_al_PLoS_Genet_S3_Table_2_sanitized_filtered	mRNA-seq	https://pubmed.ncbi.nlm.nih.gov/30759082/
2019_Almeida_et_al_PLoS_Genet_S3_Table_3_sanitized_filtered	mRNA-seq	https://pubmed.ncbi.nlm.nih.gov/30759082/
2019_Almeida_et_al_PLoS_Genet_S3_Table_4_sanitized_filtered	mRNA-seq	https://pubmed.ncbi.nlm.nih.gov/30759082/
2019_Almeida_et_al_PLoS_Genet_S3_Table_5_sanitized_filtered	mRNA-seq	https://pubmed.ncbi.nlm.nih.gov/30759082/
2019_Almeida_et_al_PLoS_Genet_S3_Table_6_sanitized_filtered	mRNA-seq	https://pubmed.ncbi.nlm.nih.gov/30759082/
2019_Almeida_et_al_PLoS_Genet_S4_Table_1_sanitized_filtered	mRNA-seq	https://pubmed.ncbi.nlm.nih.gov/30759082/
2019_Almeida_et_al_PLoS_Genet_S4_Table_2_sanitized_filtered	mRNA-seq	https://pubmed.ncbi.nlm.nih.gov/30759082/
2019_Almeida_et_al_PLoS_Genet_S4_Table_3_sanitized_filtered	mRNA-seq	https://pubmed.ncbi.nlm.nih.gov/30759082/
2019_Bezler_et_al_PLoS_Genetics_Gonadal_mRNA_expression_of_RNAi_regulators_2_sanitized	mRNA-seq	https://pubmed.ncbi.nlm.nih.gov/30735500/
2019_Bezler_et_al_PLoS_Genetics_Gonadal_mRNA_expression_of_RNAi_regulators_3_sanitized	mRNA-seq	https://pubmed.ncbi.nlm.nih.gov/30735500/
2019_Dodson_et_al_Dev_Cell_MEG-3_4-Regulated_Endo-siRNA_Targets_sanitized	sRNA-seq	https://pubmed.ncbi.nlm.nih.gov/31402284/
2019_Gushchanskaia_et_al_Nucl_Acids_Res_Supplementary table 3_revision_1_sanitized	Enrichment List	https://pubmed.ncbi.nlm.nih.gov/31216042/
2019_Gushchanskaia_et_al_Nucl_Acids_Res_Supplementary table 3_revision_2_sanitized	Enrichment List	https://pubmed.ncbi.nlm.nih.gov/31216042/
2019_Gushchanskaia_et_al_Nucl_Acids_Res_Supplementary table 3_revision_3_sanitized	Enrichment List	https://pubmed.ncbi.nlm.nih.gov/31216042/
2019_Gushchanskaia_et_al_Nucl_Acids_Res_Supplementary table 3_revision_4_sanitized	Enrichment List	https://pubmed.ncbi.nlm.nih.gov/31216042/
2019_Gushchanskaia_et_al_Nucl_Acids_Res_Supplementary table 3_revision_5_sanitized	Enrichment List	https://pubmed.ncbi.nlm.nih.gov/31216042/
2019_Lev_et_al_Curr_Biol_Genes_with_Differentially_Expressed_Small_RNAs_in_pptr-1_and_meg-3_4_Mutants_Compared_to_Wild_Type_1_sanitized_filtered	sRNA-seq	https://pubmed.ncbi.nlm.nih.gov/31378614/
2019_Lev_et_al_Curr_Biol_Genes_with_Differentially_Expressed_Small_RNAs_in_pptr-1_and_meg-3_4_Mutants_Compared_to_Wild_Type_2_sanitized_filtered	sRNA-seq	https://pubmed.ncbi.nlm.nih.gov/31378614/
2019_Ouyang_et_al_Dev_Cell_Genes_Involved_in_RNAi_sanitized	Enrichment List	https://pubmed.ncbi.nlm.nih.gov/31402283/
2019_Ouyang_et_al_Dev_Cell_Genes_with_sRNAs_Down_in_All_Four_meg-3_meg-4_Strains_sanitized	sRNA-seq	https://pubmed.ncbi.nlm.nih.gov/31402283/
2019_Ouyang_et_al_Dev_Cell_Genes_with_sRNAs_Up_in_All_Four_meg-3_meg-4_Strains_sanitized	sRNA-seq	https://pubmed.ncbi.nlm.nih.gov/31402283/
2019_Posner_et_al_Cell_NeuroSTGs_and_mRNAs_Expressed_in_Isolated_Neurons_1_sanitized	mRNA-seq	https://pubmed.ncbi.nlm.nih.gov/31178120/
2019_Posner_et_al_Cell_NeuroSTGs_and_mRNAs_Expressed_in_Isolated_Neurons_3_sanitized_filtered	mRNA-seq	https://pubmed.ncbi.nlm.nih.gov/31178120/
2019_Posner_et_al_Cell_NeuroSTGs_and_mRNAs_Expressed_in_Isolated_Neurons_4_sanitized_filtered	mRNA-seq	https://pubmed.ncbi.nlm.nih.gov/31178120/
2019_Posner_et_al_Cell_RDE-4-Dependent_Regulation_of_STGs_1_sanitized_filtered	mRNA-seq	https://pubmed.ncbi.nlm.nih.gov/31178120/
2019_Posner_et_al_Cell_RDE-4-Dependent_Regulation_of_STGs_2_sanitized_filtered	mRNA-seq	https://pubmed.ncbi.nlm.nih.gov/31178120/
2019_Posner_et_al_Cell_RDE-4-Dependent_Regulation_of_STGs_3_sanitized_filtered	mRNA-seq	https://pubmed.ncbi.nlm.nih.gov/31178120/
2019_Posner_et_al_Cell_RDE-4-Dependent_Transgenerational_Regulation_of_STGs_and_mRNAs_Detected_in_Dissected_Gonads_and_Whole_Animal_Samples_1_sanitized_filtered	mRNA-seq	https://pubmed.ncbi.nlm.nih.gov/31178120/
2019_Posner_et_al_Cell_RDE-4-Dependent_Transgenerational_Regulation_of_STGs_and_mRNAs_Detected_in_Dissected_Gonads_and_Whole_Animal_Samples_2_sanitized	mRNA-seq	https://pubmed.ncbi.nlm.nih.gov/31178120/
2019_Posner_et_al_Cell_RDE-4-Dependent_Transgenerational_Regulation_of_STGs_and_mRNAs_Detected_in_Dissected_Gonads_and_Whole_Animal_Samples_3_sanitized	mRNA-seq	https://pubmed.ncbi.nlm.nih.gov/31178120/
2019_Posner_et_al_Cell_RDE-4-Dependent_Transgenerational_Regulation_of_STGs_and_mRNAs_Detected_in_Dissected_Gonads_and_Whole_Animal_Samples_4_sanitized_filtered	mRNA-seq	https://pubmed.ncbi.nlm.nih.gov/31178120/
2019_Posner_et_al_Cell_RDE-4-Dependent_Transgenerational_Regulation_of_STGs_and_mRNAs_Detected_in_Dissected_Gonads_and_Whole_Animal_Samples_5_sanitized	mRNA-seq	https://pubmed.ncbi.nlm.nih.gov/31178120/
2019_Posner_et_al_Cell_RDE-4-Dependent_Transgenerational_Regulation_of_STGs_and_mRNAs_Detected_in_Dissected_Gonads_and_Whole_Animal_Samples_6_sanitized	mRNA-seq	https://pubmed.ncbi.nlm.nih.gov/31178120/
2019_Posner_et_al_Cell_RDE-4-Dependent_Transgenerational_Regulation_of_STGs_and_mRNAs_Detected_in_Dissected_Gonads_and_Whole_Animal_Samples_7_sanitized	mRNA-seq	https://pubmed.ncbi.nlm.nih.gov/31178120/
2019_Posner_et_al_Cell_RDE-4-Dependent_Transgenerational_Regulation_of_STGs_and_mRNAs_Detected_in_Dissected_Gonads_and_Whole_Animal_Samples_8_sanitized	mRNA-seq	https://pubmed.ncbi.nlm.nih.gov/31178120/
2019_Svendsen_et_al_Cell_Rep_mRNAs_Significantly_Misregulated_in_henn-1_1_sanitized	mRNA-seq	https://pubmed.ncbi.nlm.nih.gov/31801082/
2019_Svendsen_et_al_Cell_Rep_Small_RNAs_Significantly_Misregulated_in_henn-1_1_sanitized	sRNA-seq	https://pubmed.ncbi.nlm.nih.gov/31801082/
2019_Svendsen_et_al_Cell_Rep_WAGO_and_CSR-1_Class_22G-RNAs_Enriched_in_HRDE-1_or_WAGO-1_CoIPs_1_sanitized	IP-sRNA-seq	https://pubmed.ncbi.nlm.nih.gov/31801082/
2019_Zeng_et_al_Cell_Rep_IP-MS_Results_for_TOFU-6_TOST-1_PICS-1_and_ERH-2_1_sanitized	IP-MassSpec	https://pubmed.ncbi.nlm.nih.gov/31216475/
2019_Zeng_et_al_Cell_Rep_IP-MS_Results_for_TOFU-6_TOST-1_PICS-1_and_ERH-2_3_sanitized	IP-MassSpec	https://pubmed.ncbi.nlm.nih.gov/31216475/
2019_Zeng_et_al_Cell_Rep_IP-MS_Results_for_TOFU-6_TOST-1_PICS-1_and_ERH-2_4_sanitized	IP-MassSpec	https://pubmed.ncbi.nlm.nih.gov/31216475/
2020_Fischer_et_al_PNAS_sRNA_1_sanitized_manual_filter	sRNA-seq	https://pubmed.ncbi.nlm.nih.gov/32123111/
2020_Fischer_et_al_PNAS_sRNA_4_sanitized_manual_filter	sRNA-seq	https://pubmed.ncbi.nlm.nih.gov/32123111/
2020_Fischer_et_al_PNAS_sRNA_7_sanitized_manual_filter	sRNA-seq	https://pubmed.ncbi.nlm.nih.gov/32123111/
2020_Houri-Zeevi_et_al_Cell_310_epigenetic_and_small_RNA_factors_that_were_examined_in_this_study_and_their_regulation_in_HSF-1High_and_HSF-1Low_worms_sanitized	Enrichment List	https://pubmed.ncbi.nlm.nih.gov/32841602/
2020_Houri-Zeevi_et_al_Cell_differentially_expressed_genes_in_the_different_states_of_inheritance_sanitized	mRNA-seq	https://pubmed.ncbi.nlm.nih.gov/32841602/
2020_Manage_et_al_eLife_mRNA_expression_in_simr-1_and_mut-16_mutant_animals_1_sanitized	mRNA-seq	https://pubmed.ncbi.nlm.nih.gov/32338603/
2020_Manage_et_al_eLife_mRNA_expression_in_simr-1_and_mut-16_mutant_animals_2_sanitized	mRNA-seq	https://pubmed.ncbi.nlm.nih.gov/32338603/
2020_Manage_et_al_eLife_mRNA_expression_in_simr-1_and_mut-16_mutant_animals_3_sanitized	mRNA-seq	https://pubmed.ncbi.nlm.nih.gov/32338603/
2020_Manage_et_al_eLife_mRNA_expression_in_simr-1_and_mut-16_mutant_animals_4_sanitized	mRNA-seq	https://pubmed.ncbi.nlm.nih.gov/32338603/
2020_Manage_et_al_eLife_mRNA_expression_in_simr-1_and_mut-16_mutant_animals_5_sanitized	mRNA-seq	https://pubmed.ncbi.nlm.nih.gov/32338603/
2020_Manage_et_al_eLife_mRNA_expression_in_simr-1_and_mut-16_mutant_animals_6_sanitized	mRNA-seq	https://pubmed.ncbi.nlm.nih.gov/32338603/
2020_Manage_et_al_eLife_mRNA_expression_in_simr-1_and_mut-16_mutant_animals_7_sanitized	mRNA-seq	https://pubmed.ncbi.nlm.nih.gov/32338603/
2020_Manage_et_al_eLife_mRNA_expression_in_simr-1_and_mut-16_mutant_animals_8_sanitized	mRNA-seq	https://pubmed.ncbi.nlm.nih.gov/32338603/
2020_Manage_et_al_eLife_mRNA_expression_in_simr-1_and_mut-16_mutant_animals_9_sanitized	mRNA-seq	https://pubmed.ncbi.nlm.nih.gov/32338603/
2020_Manage_et_al_eLife_mRNA_expression_in_simr-1_and_mut-16_mutant_animals_10_sanitized	mRNA-seq	https://pubmed.ncbi.nlm.nih.gov/32338603/
2020_Manage_et_al_eLife_mRNA_expression_in_simr-1_and_mut-16_mutant_animals_11_sanitized	mRNA-seq	https://pubmed.ncbi.nlm.nih.gov/32338603/
2020_Manage_et_al_eLife_mRNA_expression_in_simr-1_and_mut-16_mutant_animals_12_sanitized	mRNA-seq	https://pubmed.ncbi.nlm.nih.gov/32338603/
2020_Manage_et_al_eLife_mRNA_expression_in_simr-1_and_mut-16_mutant_animals_13_sanitized	mRNA-seq	https://pubmed.ncbi.nlm.nih.gov/32338603/
2020_Manage_et_al_eLife_mRNA_expression_in_simr-1_and_mut-16_mutant_animals_14_sanitized	mRNA-seq	https://pubmed.ncbi.nlm.nih.gov/32338603/
2020_Manage_et_al_eLife_mRNA_target_predictions_for_simr-1-depleted_piRNAs_1_sanitized	mRNA-seq	https://pubmed.ncbi.nlm.nih.gov/32338603/
2020_Manage_et_al_eLife_Proteins_identified_in_MUT-16_IP_1_sanitized	IP-MassSpec	https://pubmed.ncbi.nlm.nih.gov/32338603/
2020_Manage_et_al_eLife_Small_RNA_expression_in_simr-1_mut-16_and_prg-1_mutant_animals_1_sanitized	sRNA-seq	https://pubmed.ncbi.nlm.nih.gov/32338603/
2020_Manage_et_al_eLife_Small_RNA_expression_in_simr-1_mut-16_and_prg-1_mutant_animals_2_sanitized	sRNA-seq	https://pubmed.ncbi.nlm.nih.gov/32338603/
2020_Manage_et_al_eLife_Small_RNA_expression_in_simr-1_mut-16_and_prg-1_mutant_animals_3_sanitized	sRNA-seq	https://pubmed.ncbi.nlm.nih.gov/32338603/
2020_Manage_et_al_eLife_Small_RNA_expression_in_simr-1_mut-16_and_prg-1_mutant_animals_4_sanitized	sRNA-seq	https://pubmed.ncbi.nlm.nih.gov/32338603/
2020_Manage_et_al_eLife_Small_RNA_expression_in_simr-1_mut-16_and_prg-1_mutant_animals_5_sanitized	sRNA-seq	https://pubmed.ncbi.nlm.nih.gov/32338603/
2020_Manage_et_al_eLife_Small_RNA_expression_in_simr-1_mut-16_and_prg-1_mutant_animals_6_sanitized	sRNA-seq	https://pubmed.ncbi.nlm.nih.gov/32338603/
2020_Manage_et_al_eLife_Small_RNA_expression_in_simr-1_mut-16_and_prg-1_mutant_animals_7_sanitized	sRNA-seq	https://pubmed.ncbi.nlm.nih.gov/32338603/
2020_Manage_et_al_eLife_Small_RNA_expression_in_simr-1_mut-16_and_prg-1_mutant_animals_8_sanitized	sRNA-seq	https://pubmed.ncbi.nlm.nih.gov/32338603/
2020_Manage_et_al_eLife_Small_RNA_expression_in_simr-1_mut-16_and_prg-1_mutant_animals_9_sanitized	sRNA-seq	https://pubmed.ncbi.nlm.nih.gov/32338603/
2020_Manage_et_al_eLife_Small_RNA_expression_in_simr-1_mut-16_and_prg-1_mutant_animals_10_sanitized	sRNA-seq	https://pubmed.ncbi.nlm.nih.gov/32338603/
2020_Manage_et_al_eLife_Small_RNA_expression_in_simr-1_mut-16_and_prg-1_mutant_animals_11_sanitized	sRNA-seq	https://pubmed.ncbi.nlm.nih.gov/32338603/
2020_Manage_et_al_eLife_Small_RNA_expression_in_simr-1_mut-16_and_prg-1_mutant_animals_12_sanitized	sRNA-seq	https://pubmed.ncbi.nlm.nih.gov/32338603/
2020_Manage_et_al_eLife_Small_RNA_expression_in_simr-1_mut-16_and_prg-1_mutant_animals_13_sanitized	sRNA-seq	https://pubmed.ncbi.nlm.nih.gov/32338603/
2020_Manage_et_al_eLife_Small_RNA_expression_in_simr-1_mut-16_and_prg-1_mutant_animals_14_sanitized	sRNA-seq	https://pubmed.ncbi.nlm.nih.gov/32338603/
2020_Manage_et_al_eLife_Small_RNA_expression_in_simr-1_mut-16_and_prg-1_mutant_animals_15_sanitized	sRNA-seq	https://pubmed.ncbi.nlm.nih.gov/32338603/
2020_Manage_et_al_eLife_Small_RNA_expression_in_simr-1_mut-16_and_prg-1_mutant_animals_16_sanitized	sRNA-seq	https://pubmed.ncbi.nlm.nih.gov/32338603/
2020_Mattout_et_al_Nat_Cell_Biol_lsm-8_met-2set-25_and_lsm-8_met-2set-25_triple_mutant_versus_WT_at_the_L3_stage_1_sanitized	mRNA-seq	https://pubmed.ncbi.nlm.nih.gov/32251399/
2020_Mattout_et_al_Nat_Cell_Biol_lsm-8_met-2set-25_and_lsm-8_met-2set-25_triple_mutant_versus_WT_at_the_L3_stage_2_sanitized	mRNA-seq	https://pubmed.ncbi.nlm.nih.gov/32251399/
2020_Mattout_et_al_Nat_Cell_Biol_lsm-8_met-2set-25_and_lsm-8_met-2set-25_triple_mutant_versus_WT_at_the_L3_stage_3_sanitized	mRNA-seq	https://pubmed.ncbi.nlm.nih.gov/32251399/
2020_Mattout_et_al_Nat_Cell_Biol_lsm-8_met-2set-25_and_lsm-8_met-2set-25_triple_mutant_versus_WT_at_the_L3_stage_4_sanitized	mRNA-seq	https://pubmed.ncbi.nlm.nih.gov/32251399/
2020_Mattout_et_al_Nat_Cell_Biol_lsm-8_met-2set-25_and_lsm-8_met-2set-25_triple_mutant_versus_WT_at_the_L3_stage_5_sanitized	mRNA-seq	https://pubmed.ncbi.nlm.nih.gov/32251399/
2020_Mattout_et_al_Nat_Cell_Biol_lsm-8_met-2set-25_and_lsm-8_met-2set-25_triple_mutant_versus_WT_at_the_L3_stage_6_sanitized	mRNA-seq	https://pubmed.ncbi.nlm.nih.gov/32251399/
2020_Mattout_et_al_Nat_Cell_Biol_lsm-8_met-2set-25_and_lsm-8_met-2set-25_triple_mutant_versus_WT_at_the_L3_stage_7_sanitized	mRNA-seq	https://pubmed.ncbi.nlm.nih.gov/32251399/
2020_Mattout_et_al_Nat_Cell_Biol_lsm-8_met-2set-25_and_lsm-8_met-2set-25_triple_mutant_versus_WT_at_the_L3_stage_8_sanitized	mRNA-seq	https://pubmed.ncbi.nlm.nih.gov/32251399/
2020_Mattout_et_al_Nat_Cell_Biol_lsm-8_met-2set-25_and_lsm-8_met-2set-25_triple_mutant_versus_WT_at_the_L3_stage_9_sanitized	mRNA-seq	https://pubmed.ncbi.nlm.nih.gov/32251399/
2020_Mattout_et_al_Nat_Cell_Biol_lsm-8_mutant_versus_WT_at_the_L1_stage_2_sanitized	mRNA-seq	https://pubmed.ncbi.nlm.nih.gov/32251399/
2020_Mattout_et_al_Nat_Cell_Biol_lsm-8_mutant_versus_WT_at_the_L1_stage_3_sanitized	mRNA-seq	https://pubmed.ncbi.nlm.nih.gov/32251399/
2020_Reed_et_al_Nucl_Acids_Res_piRNA_WAGO_class_ReedTablesFinal_2_sanitized	mRNA-seq	https://pubmed.ncbi.nlm.nih.gov/31872227/
2020_Reed_et_al_Nucl_Acids_Res_piRNA_WAGO_class_ReedTablesFinal_3_sanitized	sRNA-seq	https://pubmed.ncbi.nlm.nih.gov/31872227/
2020_Reed_et_al_Nucl_Acids_Res_piRNA_WAGO_class_ReedTablesFinal_4_sanitized	mRNA-seq	https://pubmed.ncbi.nlm.nih.gov/31872227/
2020_Reed_et_al_Nucl_Acids_Res_piRNA_WAGO_class_ReedTablesFinal_5_sanitized	sRNA-seq	https://pubmed.ncbi.nlm.nih.gov/31872227/
2020_Reed_et_al_Nucl_Acids_Res_piRNA_WAGO_class_ReedTablesFinal_6_sanitized	sRNA-seq	https://pubmed.ncbi.nlm.nih.gov/31872227/
2020_Reed_et_al_Nucl_Acids_Res_piRNA_WAGO_class_ReedTablesFinal_7_sanitized	sRNA-seq	https://pubmed.ncbi.nlm.nih.gov/31872227/
2020_Reed_et_al_Nucl_Acids_Res_piRNA_WAGO_class_ReedTablesFinal_8_sanitized	mRNA-seq	https://pubmed.ncbi.nlm.nih.gov/31872227/
2020_Reed_et_al_Nucl_Acids_Res_piRNA_WAGO_class_ReedTablesFinal_9_sanitized	mRNA-seq	https://pubmed.ncbi.nlm.nih.gov/31872227/
2020_Reed_et_al_Nucl_Acids_Res_piRNA_WAGO_class_ReedTablesFinal_10_sanitized	sRNA-seq	https://pubmed.ncbi.nlm.nih.gov/31872227/
2020_Reed_et_al_Nucl_Acids_Res_piRNA_WAGO_class_ReedTablesFinal_11_sanitized	sRNA-seq	https://pubmed.ncbi.nlm.nih.gov/31872227/
2020_Reed_et_al_Nucl_Acids_Res_piRNA_WAGO_class_ReedTablesFinal_12_sanitized	mRNA-seq	https://pubmed.ncbi.nlm.nih.gov/31872227/
2020_Reed_et_al_Nucl_Acids_Res_piRNA_WAGO_class_ReedTablesFinal_13_sanitized	mRNA-seq	https://pubmed.ncbi.nlm.nih.gov/31872227/
2020_Reed_et_al_Nucl_Acids_Res_piRNA_WAGO_class_ReedTablesFinal_14_sanitized	mRNA-seq	https://pubmed.ncbi.nlm.nih.gov/31872227/
2020_Shukla_et_al_Nature_Normalized_peptide_counts_for_LC-MS_MS_sanitized	LC-MS_MassSpec	https://pubmed.ncbi.nlm.nih.gov/32499657/
2020_Shukla_et_al_Nature_RNAs_upregulated_in_rde-3_mutants_sanitized	mRNA-seq	https://pubmed.ncbi.nlm.nih.gov/32499657/
2020_Suen_et_al_Nat_Commun_wt_vs_deps1_1_sanitized	sRNA-seq	https://pubmed.ncbi.nlm.nih.gov/32843637/
2020_Suen_et_al_Nat_Commun_wt_vs_deps1_From_Suppl_Fig_6a_1_sanitized	sRNA-seq	https://pubmed.ncbi.nlm.nih.gov/32843637/
2020_Wan_et_al_Genetics_nrde-2_ip_Table S1_1_sanitized	IP-MassSpec	https://pubmed.ncbi.nlm.nih.gov/33055090/
2020_Wan_et_al_Genetics_nrde-2_ip_Table S1_2_sanitized	IP-MassSpec	https://pubmed.ncbi.nlm.nih.gov/33055090/
2021_Chaves_et_al_Mol_Cell_CSR-1_ALG-3_4_WAGO_targets_1_sanitized	Enrichment List	https://pubmed.ncbi.nlm.nih.gov/33378643/
2021_Chaves_et_al_Mol_Cell_CSR-1_ALG-3_4_WAGO_targets_2_sanitized	Enrichment List	https://pubmed.ncbi.nlm.nih.gov/33378643/
2021_Chaves_et_al_Mol_Cell_CSR-1_ALG-3_4_WAGO_targets_3_sanitized	Enrichment List	https://pubmed.ncbi.nlm.nih.gov/33378643/
2021_Chaves_et_al_Mol_Cell_CSR-1_ALG-3_4_WAGO_targets_4_sanitized	Enrichment List	https://pubmed.ncbi.nlm.nih.gov/33378643/
2021_Houri-Zeevi_et_al_eLife_Ten_targets_of_small_RNAs_which_were_affected_across_all_stress_conditions_at_the_next_generation_sanitized_filtered	sRNA-seq	https://pubmed.ncbi.nlm.nih.gov/33729152/
2021_Kim_et_al_eLife_genes_changed_in_mutants_hrde-1_hda-1_etc_1_sanitized	mRNA-seq	https://pubmed.ncbi.nlm.nih.gov/34003109/
2021_Kim_et_al_eLife_genes_changed_in_mutants_hrde-1_hda-1_etc_2_sanitized	mRNA-seq	https://pubmed.ncbi.nlm.nih.gov/34003109/
2021_Kim_et_al_eLife_genes_changed_in_mutants_hrde-1_hda-1_etc_3_sanitized	mRNA-seq	https://pubmed.ncbi.nlm.nih.gov/34003109/
2021_Kim_et_al_eLife_genes_changed_in_mutants_hrde-1_hda-1_etc_4_sanitized	mRNA-seq	https://pubmed.ncbi.nlm.nih.gov/34003109/
2021_Kim_et_al_eLife_genes_changed_in_mutants_hrde-1_hda-1_etc_5_sanitized	mRNA-seq	https://pubmed.ncbi.nlm.nih.gov/34003109/
2021_Kim_et_al_eLife_genes_changed_in_mutants_hrde-1_hda-1_etc_6_sanitized	mRNA-seq	https://pubmed.ncbi.nlm.nih.gov/34003109/
2021_Kim_et_al_eLife_genes_changed_in_mutants_hrde-1_hda-1_etc_7_sanitized	mRNA-seq	https://pubmed.ncbi.nlm.nih.gov/34003109/
2021_Kim_et_al_eLife_RNA-seq_data_from_dissected_gonads_of_wild_type_pie-1_and_pie-1_degron_gfp_1_sanitized	mRNA-seq	https://pubmed.ncbi.nlm.nih.gov/34003111/
2021_Kim_et_al_eLife_RNA-seq_data_from_dissected_gonads_of_wild_type_pie-1_and_pie-1_degron_gfp_2_sanitized	mRNA-seq	https://pubmed.ncbi.nlm.nih.gov/34003111/
2021_Montgomery_et_al_Cell_Rep_22G-RNA_and_mRNA_levels_in_ancestral_populations_and_descendant_lines_of_wild-type_and_prg-1_mutant_animals_1_sanitized_filtered_manual_filtered	sRNA-seq	https://pubmed.ncbi.nlm.nih.gov/34879267/
2021_Montgomery_et_al_Cell_Rep_22G-RNA_and_mRNA_levels_in_ancestral_populations_and_descendant_lines_of_wild-type_and_prg-1_mutant_animals_2_sanitized_filtered_manual_filtered	sRNA-seq	https://pubmed.ncbi.nlm.nih.gov/34879267/
2021_Montgomery_et_al_Cell_Rep_22G-RNA_and_mRNA_levels_in_ancestral_populations_and_descendant_lines_of_wild-type_and_prg-1_mutant_animals_3_sanitized_manual_filtered	sRNA-seq	https://pubmed.ncbi.nlm.nih.gov/34879267/
2021_Montgomery_et_al_Cell_Rep_22G-RNA_levels_from_coding_genes_in_prg-1_and_prg-1(tm872)_whole_animals_and_their_wild-type_counterparts_1_sanitized_manual_filtered	sRNA-seq	https://pubmed.ncbi.nlm.nih.gov/34879267/
2021_Montgomery_et_al_Cell_Rep_Genes_with_increase_in_22G-RNA_levels_and_reduction_in_mRNA_levels_in_prg-1(n4357)_mutant_gonads_1_sanitized	sRNA-seq	https://pubmed.ncbi.nlm.nih.gov/34879267/
2021_Montgomery_et_al_Cell_Rep_small_RNA_counts_from_coding_genes_in_wild-type_and_prg-1(n4357)_mut-16(pk710)_and_henn-1(pk2295)_mutant_gonads_1_sanitized_filtered_manual_filtered	sRNA-seq	https://pubmed.ncbi.nlm.nih.gov/34879267/
2021_Montgomery_et_al_Cell_Rep_small_RNA_counts_from_coding_genes_in_wild-type_and_prg-1(n4357)_mut-16(pk710)_and_henn-1(pk2295)_mutant_gonads_2_sanitized_filtered_manual_filtered	sRNA-seq	https://pubmed.ncbi.nlm.nih.gov/34879267/
2021_Montgomery_et_al_Cell_Rep_small_RNA_counts_from_coding_genes_in_wild-type_and_prg-1(n4357)_mut-16(pk710)_and_henn-1(pk2295)_mutant_gonads_3_sanitized_manual_filtered	sRNA-seq	https://pubmed.ncbi.nlm.nih.gov/34879267/
2021_Montgomery_et_al_Cell_Rep_small_RNA_counts_from_coding_genes_in_wild-type_and_prg-1(n4357)_mut-16(pk710)_and_henn-1(pk2295)_mutant_gonads_4_sanitized_manual_filtered	sRNA-seq	https://pubmed.ncbi.nlm.nih.gov/34879267/
2021_Montgomery_et_al_Cell_Rep_Small_RNA_counts_from_non-coding_RNAs_in_wild-type_and_prg-1(n4357)_and_mut-16(pk710)_mutant_gonads_1_sanitized_filtered	sRNA-seq	https://pubmed.ncbi.nlm.nih.gov/34879267/
2021_Montgomery_et_al_Cell_Rep_Small_RNA_counts_from_non-coding_RNAs_in_wild-type_and_prg-1(n4357)_and_mut-16(pk710)_mutant_gonads_2_sanitized_filtered	sRNA-seq	https://pubmed.ncbi.nlm.nih.gov/34879267/
2021_Nguyen_et_al_Nat_Commun_csr1_dep_mRNAs_1_sanitized_filtered	mRNA-seq	https://pubmed.ncbi.nlm.nih.gov/34244496/
2021_Nguyen_et_al_Nat_Commun_csr1_dep_mRNAs_2_sanitized_filtered	mRNA-seq	https://pubmed.ncbi.nlm.nih.gov/34244496/
2021_Nguyen_et_al_Nat_Commun_csr1_dep_mRNAs_3_sanitized_filtered	mRNA-seq	https://pubmed.ncbi.nlm.nih.gov/34244496/
2021_Nguyen_et_al_Nat_Commun_csr1_dep_mRNAs_4_sanitized_filtered	mRNA-seq	https://pubmed.ncbi.nlm.nih.gov/34244496/
2021_Nguyen_et_al_Nat_Commun_small_RNA_enrichment_CSR-1_IP_1_sanitized_filtered	IP-sRNA-seq	https://pubmed.ncbi.nlm.nih.gov/34244496/
2021_Nguyen_et_al_Nat_Commun_small_RNA_enrichment_CSR-1_IP_2_sanitized_filtered	IP-sRNA-seq	https://pubmed.ncbi.nlm.nih.gov/34244496/
2021_Nguyen_et_al_Nat_Commun_small_RNA_enrichment_CSR-1_IP_3_sanitized_filtered	IP-sRNA-seq	https://pubmed.ncbi.nlm.nih.gov/34244496/
2021_Nguyen_et_al_Nat_Commun_small_RNA_enrichment_CSR-1_IP_4_sanitized_filtered	IP-sRNA-seq	https://pubmed.ncbi.nlm.nih.gov/34244496/
2021_Nguyen_et_al_Nat_Commun_small_RNA_enrichment_CSR-1_IP_5_sanitized_filtered	IP-sRNA-seq	https://pubmed.ncbi.nlm.nih.gov/34244496/
2021_Nguyen_et_al_Nat_Commun_small_RNA_enrichment_CSR-1_IP_6_sanitized_filtered	IP-sRNA-seq	https://pubmed.ncbi.nlm.nih.gov/34244496/
2021_Nguyen_et_al_Nat_Commun_small_RNA_enrichment_CSR-1_IP_7_sanitized_filtered	IP-sRNA-seq	https://pubmed.ncbi.nlm.nih.gov/34244496/
2021_Nguyen_et_al_Nat_Commun_small_RNA_enrichment_CSR-1_IP_8_sanitized_filtered	IP-sRNA-seq	https://pubmed.ncbi.nlm.nih.gov/34244496/
2021_Placentino_et_al_EMBO_J_Many_Tables_1_related_to_PID-2_ZSP-1_1_sanitized_filtered	sRNA-seq	https://pubmed.ncbi.nlm.nih.gov/33231880/
2021_Placentino_et_al_EMBO_J_Many_Tables_1_related_to_PID-2_ZSP-1_2_sanitized_filtered	sRNA-seq	https://pubmed.ncbi.nlm.nih.gov/33231880/
2021_Placentino_et_al_EMBO_J_Many_Tables_1_related_to_PID-2_ZSP-1_3_sanitized_filtered	sRNA-seq	https://pubmed.ncbi.nlm.nih.gov/33231880/
2021_Placentino_et_al_EMBO_J_Many_Tables_1_related_to_PID-2_ZSP-1_4_sanitized_filtered	sRNA-seq	https://pubmed.ncbi.nlm.nih.gov/33231880/
2021_Placentino_et_al_EMBO_J_Many_Tables_1_related_to_PID-2_ZSP-1_5_sanitized_filtered	sRNA-seq	https://pubmed.ncbi.nlm.nih.gov/33231880/
2021_Placentino_et_al_EMBO_J_Many_Tables_2_related_to_PID-2_ZSP-1_1_sanitized	IP-MassSpec	https://pubmed.ncbi.nlm.nih.gov/33231880/
2021_Placentino_et_al_EMBO_J_Many_Tables_2_related_to_PID-2_ZSP-1_2_sanitized	IP-MassSpec	https://pubmed.ncbi.nlm.nih.gov/33231880/
2021_Placentino_et_al_EMBO_J_Many_Tables_2_related_to_PID-2_ZSP-1_3_sanitized	IP-MassSpec	https://pubmed.ncbi.nlm.nih.gov/33231880/
2021_Placentino_et_al_EMBO_J_Many_Tables_2_related_to_PID-2_ZSP-1_4_sanitized	IP-MassSpec	https://pubmed.ncbi.nlm.nih.gov/33231880/
2021_Placentino_et_al_EMBO_J_Many_Tables_2_related_to_PID-2_ZSP-1_5_sanitized	IP-MassSpec	https://pubmed.ncbi.nlm.nih.gov/33231880/
2021_Placentino_et_al_EMBO_J_Many_Tables_2_related_to_PID-2_ZSP-1_6_sanitized	IP-MassSpec	https://pubmed.ncbi.nlm.nih.gov/33231880/
2021_Placentino_et_al_EMBO_J_Many_Tables_2_related_to_PID-2_ZSP-1_7_sanitized	IP-MassSpec	https://pubmed.ncbi.nlm.nih.gov/33231880/
2021_Placentino_et_al_EMBO_J_Many_Tables_2_related_to_PID-2_ZSP-1_8_sanitized	IP-MassSpec	https://pubmed.ncbi.nlm.nih.gov/33231880/
2021_Qi_et_al_Nat_Commun_endu2_up_and_down_regulated_1_sanitized	mRNA-seq	https://pubmed.ncbi.nlm.nih.gov/33627668/
2021_Qi_et_al_Nat_Commun_endu2_up_and_down_regulated_2_sanitized	mRNA-seq	https://pubmed.ncbi.nlm.nih.gov/33627668/
2021_Quarato_et_al_Nat_Commun_genes_lists_generated_and_used_in_study_1_sanitized	RNA-seq	https://pubmed.ncbi.nlm.nih.gov/33664268/
2021_Quarato_et_al_Nat_Commun_genes_lists_generated_and_used_in_study_2_sanitized	RNA-seq	https://pubmed.ncbi.nlm.nih.gov/33664268/
2021_Quarato_et_al_Nat_Commun_genes_lists_generated_and_used_in_study_3_sanitized	RNA-seq	https://pubmed.ncbi.nlm.nih.gov/33664268/
2021_Quarato_et_al_Nat_Commun_genes_lists_generated_and_used_in_study_4_sanitized	RNA-seq	https://pubmed.ncbi.nlm.nih.gov/33664268/
2021_Quarato_et_al_Nat_Commun_genes_lists_generated_and_used_in_study_5_sanitized	RNA-seq	https://pubmed.ncbi.nlm.nih.gov/33664268/
2021_Quarato_et_al_Nat_Commun_genes_lists_generated_and_used_in_study_6_sanitized	RNA-seq	https://pubmed.ncbi.nlm.nih.gov/33664268/
2021_Quarato_et_al_Nat_Commun_genes_lists_generated_and_used_in_study_7_sanitized	RNA-seq	https://pubmed.ncbi.nlm.nih.gov/33664268/
2021_Quarato_et_al_Nat_Commun_genes_lists_generated_and_used_in_study_8_sanitized	RNA-seq	https://pubmed.ncbi.nlm.nih.gov/33664268/
2021_Quarato_et_al_Nat_Commun_genes_lists_generated_and_used_in_study_9_sanitized	RNA-seq	https://pubmed.ncbi.nlm.nih.gov/33664268/
2021_Quarato_et_al_Nat_Commun_genes_lists_generated_and_used_in_study_10_sanitized	RNA-seq	https://pubmed.ncbi.nlm.nih.gov/33664268/
2021_Quarato_et_al_Nat_Commun_genes_lists_generated_and_used_in_study_11_sanitized	RNA-seq	https://pubmed.ncbi.nlm.nih.gov/33664268/
2021_Quarato_et_al_Nat_Commun_genes_lists_generated_and_used_in_study_12_sanitized	RNA-seq	https://pubmed.ncbi.nlm.nih.gov/33664268/
2021_Quarato_et_al_Nat_Commun_genes_lists_generated_and_used_in_study_13_sanitized	RNA-seq	https://pubmed.ncbi.nlm.nih.gov/33664268/
2021_Quarato_et_al_Nat_Commun_genes_lists_generated_and_used_in_study_14_sanitized	RNA-seq	https://pubmed.ncbi.nlm.nih.gov/33664268/
2021_Quarato_et_al_Nat_Commun_genes_lists_generated_and_used_in_study_15_sanitized	RNA-seq	https://pubmed.ncbi.nlm.nih.gov/33664268/
2021_Singh_et_al_Nat_Commun_csr-1_adh_ip_sanitized	IP-MassSpec	https://pubmed.ncbi.nlm.nih.gov/34108460/
2021_Singh_et_al_Nat_Commun_gene_lists_generated_and_used_in_study_9_sanitized_sanitized	RNA-seq (and translation measurements)	https://pubmed.ncbi.nlm.nih.gov/34108460/
2021_Singh_et_al_Nat_Commun_gene_lists_generated_and_used_in_study_10_sanitized_sanitized	RNA-seq (and translation measurements)	https://pubmed.ncbi.nlm.nih.gov/34108460/
2021_Singh_et_al_Nat_Commun_gene_lists_generated_and_used_in_study_11_sanitized_sanitized	RNA-seq (and translation measurements)	https://pubmed.ncbi.nlm.nih.gov/34108460/
2021_Singh_et_al_Nat_Commun_gene_lists_generated_and_used_in_study_12_sanitized_sanitized	RNA-seq (and translation measurements)	https://pubmed.ncbi.nlm.nih.gov/34108460/
2021_Singh_et_al_Nat_Commun_gene_lists_generated_and_used_in_study_13_sanitized_sanitized	RNA-seq (and translation measurements)	https://pubmed.ncbi.nlm.nih.gov/34108460/
2021_Singh_et_al_Nat_Commun_gene_lists_generated_and_used_in_study_14_sanitized_sanitized	RNA-seq (and translation measurements)	https://pubmed.ncbi.nlm.nih.gov/34108460/
2021_Singh_et_al_Nat_Commun_gene_lists_generated_and_used_in_study_15_sanitized_sanitized	RNA-seq (and translation measurements)	https://pubmed.ncbi.nlm.nih.gov/34108460/
2021_Singh_et_al_Nat_Commun_gene_lists_generated_and_used_in_study_16_sanitized_sanitized	RNA-seq (and translation measurements)	https://pubmed.ncbi.nlm.nih.gov/34108460/
2021_Singh_et_al_Nat_Commun_gene_lists_generated_and_used_in_study_17_sanitized_sanitized	RNA-seq (and translation measurements)	https://pubmed.ncbi.nlm.nih.gov/34108460/
2021_Wahba_et_al_Dev_Cell_genes_with_upregulated_levels_of_small_RNAs_in_near-sterile_prg-1_sanitized	sRNA-seq	https://pubmed.ncbi.nlm.nih.gov/34388368/
2021_Wan_et_al_EMBO_J_PID-2_ZSP-1_dependent_genes_sanitized	sRNA-seq	https://pubmed.ncbi.nlm.nih.gov/33438773/
2022_Cornes_et_al_Dev_Cell_Gene_lists_generated_and_used_in_this_study_1_sanitized	IP-sRNA-seq	https://pubmed.ncbi.nlm.nih.gov/34921763/
2022_Cornes_et_al_Dev_Cell_Gene_lists_generated_and_used_in_this_study_2_sanitized	IP-sRNA-seq	https://pubmed.ncbi.nlm.nih.gov/34921763/
2022_Cornes_et_al_Dev_Cell_Gene_lists_generated_and_used_in_this_study_3_sanitized	IP-sRNA-seq	https://pubmed.ncbi.nlm.nih.gov/34921763/
2022_Cornes_et_al_Dev_Cell_Gene_lists_generated_and_used_in_this_study_4_sanitized	IP-sRNA-seq	https://pubmed.ncbi.nlm.nih.gov/34921763/
2022_Cornes_et_al_Dev_Cell_Gene_lists_generated_and_used_in_this_study_5_sanitized	IP-sRNA-seq	https://pubmed.ncbi.nlm.nih.gov/34921763/
2022_Cornes_et_al_Dev_Cell_Gene_lists_generated_and_used_in_this_study_6_sanitized	IP-sRNA-seq	https://pubmed.ncbi.nlm.nih.gov/34921763/
2022_Cornes_et_al_Dev_Cell_Gene_lists_generated_and_used_in_this_study_7_sanitized	IP-sRNA-seq	https://pubmed.ncbi.nlm.nih.gov/34921763/
2022_Cornes_et_al_Dev_Cell_Gene_lists_generated_and_used_in_this_study_8_sanitized	IP-sRNA-seq	https://pubmed.ncbi.nlm.nih.gov/34921763/
2022_Cornes_et_al_Dev_Cell_Gene_lists_generated_and_used_in_this_study_9_sanitized	IP-sRNA-seq	https://pubmed.ncbi.nlm.nih.gov/34921763/
2022_Cornes_et_al_Dev_Cell_Gene_lists_generated_and_used_in_this_study_10_sanitized	IP-sRNA-seq	https://pubmed.ncbi.nlm.nih.gov/34921763/
2022_Cornes_et_al_Dev_Cell_Gene_lists_generated_and_used_in_this_study_11_sanitized	IP-sRNA-seq	https://pubmed.ncbi.nlm.nih.gov/34921763/
2022_Cornes_et_al_Dev_Cell_Gene_lists_generated_and_used_in_this_study_12_sanitized	IP-sRNA-seq	https://pubmed.ncbi.nlm.nih.gov/34921763/
2022_Garrigues_et_al_G3_jkac009_table_s3_sanitized	TF-binding motif	https://pubmed.ncbi.nlm.nih.gov/35088854/
2022_Garrigues_et_al_G3_jkac009_table_s5_sanitized	ATAC-seq and TF biinding motif	https://pubmed.ncbi.nlm.nih.gov/35088854/
2022_Garrigues_et_al_G3_jkac009_table_s8_sanitized	ChIP-seq and TF binding motif	https://pubmed.ncbi.nlm.nih.gov/35088854/
2022_Garrigues_et_al_G3_jkac009_table_s9_sanitized	TF-binding motif	https://pubmed.ncbi.nlm.nih.gov/35088854/
2022_Garrigues_et_al_G3_jkac009_table_s10_sanitized	TF-binding motif	https://pubmed.ncbi.nlm.nih.gov/35088854/
2022_Garrigues_et_al_G3_jkac009_table_s11_sanitized	TF-binding motif	https://pubmed.ncbi.nlm.nih.gov/35088854/
2022_Marnik_et_al_PLOS_Genetics_S3_1_sanitized_filtered	sRNA-seq	https://pubmed.ncbi.nlm.nih.gov/35657999/
2022_Marnik_et_al_PLOS_Genetics_S3_2_sanitized_filtered	sRNA-seq	https://pubmed.ncbi.nlm.nih.gov/35657999/
2022_Wang_et_al_Cell_Rep_1_sanitized	mRNA-seq	https://pubmed.ncbi.nlm.nih.gov/36516753/
2022_Wang_et_al_Cell_Rep_2_sanitized	mRNA-seq	https://pubmed.ncbi.nlm.nih.gov/36516753/
2022_Wang_et_al_Cell_Rep_3_sanitized	mRNA-seq	https://pubmed.ncbi.nlm.nih.gov/36516753/
2022_Wang_et_al_Cell_Rep_4_sanitized	mRNA-seq	https://pubmed.ncbi.nlm.nih.gov/36516753/
2022_Wang_et_al_Cell_Rep_a_1_sanitized	mRNA-seq	https://pubmed.ncbi.nlm.nih.gov/36516753/
2022_Wang_et_al_Cell_Rep_a_2_sanitized	mRNA-seq	https://pubmed.ncbi.nlm.nih.gov/36516753/
2022_Wang_et_al_Cell_Rep_a_3_sanitized	mRNA-seq	https://pubmed.ncbi.nlm.nih.gov/36516753/
